# Supplementary material for: Effectiveness of the BNT162b2 mRNA Vaccine Compared with Hybrid Immunity in Populations Prioritized and Non-Prioritized for COVID-19 Vaccination in 2021–2022: A Naturalistic Case-Control Study in Sweden
Source: Vaccines (Basel). 2022 Aug 7;10(8):1273. doi: 10.3390/vaccines10081273 (PMC9414381; doi:10.3390/vaccines10081273)
Supplement: Supplementary file 1 [file vaccines-10-01273-s001.zip]

Archive with 1 entries (1 files):
- vaccines-1833470-supplementary.pdf
